# Supplementary material for: Young Shoots of Red Beet and the Root at Full Maturity Inhibit Proliferation and Induce Apoptosis in Breast Cancer Cell Lines
Source: Int J Mol Sci. 2023 Apr 7;24(8):6889. doi: 10.3390/ijms24086889 (PMC10138517; doi:10.3390/ijms24086889)
Supplement: Supplementary file 1 [file ijms-24-06889-s001.zip]

Archive with 1 entries (1 files):
- ijms-2282842-supplementary.pdf
